# Supplementary material for: Photoluminescent Gold/BSA Nanoclusters (AuNC@BSA) as Sensors for Red-Fluorescence Detection of Mycotoxins
Source: Materials (Basel). 2022 Nov 27;15(23):8448. doi: 10.3390/ma15238448 (PMC9740986; doi:10.3390/ma15238448)
Supplement: Supplementary file 1 [file materials-15-08448-s001.zip]

Archive with 1 entries (1 files):
- materials-1999992-supplementary.pdf
